# Supplementary material for: Identification and validation of an E2F-related gene signature for predicting recurrence-free survival in human prostate cancer
Source: Cancer Cell Int. 2022 Dec 5;22:382. doi: 10.1186/s12935-022-02791-9 (PMC9721026; doi:10.1186/s12935-022-02791-9)
Supplement: Supplementary file 2 — Additional file 2: Table S2. The GSVA results of TCGA-PRAD dataset. [file 12935_2022_2791_MOESM2_ESM.xlsx]

## Sheet: gsva_limma
Supplemental Table 2. The GSVA results of TCGA-PRAD dataset.
	logFC	AveExpr	t	P.Value	adj.P.Val	B
HALLMARK_PROTEIN_SECRETION	-0.16012	-0.00310527	-4.27141	2.32155e-05	0.00116077	2.31246
HALLMARK_ANDROGEN_RESPONSE	-0.140477	0.00626777	-3.99856	7.32455e-05	0.00183114	1.24741
HALLMARK_BILE_ACID_METABOLISM	-0.0900472	0.0246696	-3.29926	0.00103781	0.0131991	-1.17894
HALLMARK_E2F_TARGETS	0.126014	-0.0379272	3.25588	0.0012063	0.0131991	-1.31488
HALLMARK_FATTY_ACID_METABOLISM	-0.0870893	0.00383491	-3.22969	0.00131991	0.0131991	-1.39608
HALLMARK_HEME_METABOLISM	-0.0506579	-0.00353125	-2.74562	0.00625496	0.0500486	-2.7835
HALLMARK_ADIPOGENESIS	-0.0567186	-0.00194651	-2.7076	0.00700681	0.0500486	-2.88326
HALLMARK_ESTROGEN_RESPONSE_EARLY	-0.0644484	0.0136633	-2.64355	0.00845927	0.0528704	-3.04828
HALLMARK_GLYCOLYSIS	-0.0694144	-0.00536241	-2.55741	0.0108366	0.0602033	-3.26413
HALLMARK_KRAS_SIGNALING_DN	-0.0588403	0.0367741	-2.43648	0.0151755	0.0758776	-3.55539
HALLMARK_WNT_BETA_CATENIN_SIGNALING	0.0701869	0.0160005	2.11773	0.0346857	0.136766	-4.25697
HALLMARK_UV_RESPONSE_UP	0.043093	-0.00133915	2.10605	0.0356931	0.136766	-4.28086
HALLMARK_PANCREAS_BETA_CELLS	-0.0831951	0.043691	-2.10146	0.0360951	0.136766	-4.29019
HALLMARK_XENOBIOTIC_METABOLISM	-0.0581232	0.0192119	-2.07713	0.0382945	0.136766	-4.33942
HALLMARK_PI3K_AKT_MTOR_SIGNALING	-0.0454716	-0.00877087	-2.02191	0.0437128	0.145709	-4.44904
HALLMARK_REACTIVE_OXIGEN_SPECIES_PATHWAY	0.0696023	-0.0229715	1.97696	0.0485898	0.151843	-4.53613
HALLMARK_IL6_JAK_STAT3_SIGNALING	-0.0705373	0.0328823	-1.6039	0.109361	0.310364	-5.18432
HALLMARK_EPITHELIAL_MESENCHYMAL_TRANSITION	0.0701544	0.0263288	1.59324	0.111731	0.310364	-5.20087
HALLMARK_MITOTIC_SPINDLE	0.0428821	-0.00145538	1.56096	0.119159	0.313178	-5.25036
HALLMARK_HYPOXIA	0.0445195	0.013233	1.4887	0.137189	0.313178	-5.35748
HALLMARK_MYC_TARGETS_V2	0.070861	-0.0364899	1.48729	0.137563	0.313178	-5.35953
HALLMARK_COAGULATION	0.0534255	0.0117135	1.4864	0.137798	0.313178	-5.36081
HALLMARK_APICAL_SURFACE	-0.0552677	0.0318704	-1.46031	0.144826	0.314839	-5.39819
HALLMARK_TGF_BETA_SIGNALING	0.0479043	-0.0073284	1.32145	0.186948	0.379021	-5.58611
HALLMARK_SPERMATOGENESIS	-0.0317954	-0.0102241	-1.3138	0.189511	0.379021	-5.59593
HALLMARK_ALLOGRAFT_REJECTION	0.0464432	0.00170525	1.2493	0.212135	0.406587	-5.67641
HALLMARK_UV_RESPONSE_DN	-0.0476778	0.00948976	-1.22923	0.219557	0.406587	-5.70062
HALLMARK_PEROXISOME	0.0331635	-0.00594195	1.06705	0.286461	0.511537	-5.88203
HALLMARK_APICAL_JUNCTION	0.0364582	0.00773331	1.03676	0.300345	0.517836	-5.91308
HALLMARK_HEDGEHOG_SIGNALING	0.0376609	0.0422038	0.968397	0.33331	0.539918	-5.97989
HALLMARK_MYC_TARGETS_V1	0.0432482	-0.033737	0.965514	0.334749	0.539918	-5.98261
HALLMARK_APOPTOSIS	0.024857	0.00267751	0.832247	0.405663	0.633848	-6.09943
HALLMARK_INFLAMMATORY_RESPONSE	0.0313063	0.0375886	0.749702	0.453783	0.68755	-6.16313
HALLMARK_ESTROGEN_RESPONSE_LATE	-0.0189615	0.0189852	-0.725579	0.468433	0.688872	-6.18049
HALLMARK_INTERFERON_GAMMA_RESPONSE	0.0291344	0.0144594	0.663314	0.507432	0.692788	-6.22269
HALLMARK_DNA_REPAIR	0.0192395	-0.0230874	0.648063	0.517239	0.692788	-6.23245
HALLMARK_NOTCH_SIGNALING	0.0221944	0.0126139	0.63801	0.523757	0.692788	-6.23876
HALLMARK_IL2_STAT5_SIGNALING	-0.0145134	0.0106662	-0.589335	0.5559	0.692788	-6.26792
HALLMARK_INTERFERON_ALPHA_RESPONSE	-0.0282305	0.0121079	-0.588588	0.556401	0.692788	-6.26834
HALLMARK_P53_PATHWAY	-0.0119294	-0.0083575	-0.577994	0.563526	0.692788	-6.27438
HALLMARK_KRAS_SIGNALING_UP	-0.0153949	0.0283895	-0.571248	0.568086	0.692788	-6.27816
HALLMARK_MTORC1_SIGNALING	0.0195545	-0.0135303	0.540452	0.589124	0.694924	-6.29487
HALLMARK_MYOGENESIS	0.0220184	0.0270844	0.52814	0.597634	0.694924	-6.30129
HALLMARK_ANGIOGENESIS	-0.025925	0.0410818	-0.419606	0.674952	0.766991	-6.35151
HALLMARK_OXIDATIVE_PHOSPHORYLATION	-0.0149571	-0.024942	-0.346429	0.729164	0.810183	-6.37888
HALLMARK_G2M_CHECKPOINT	0.00948167	-0.0115342	0.29919	0.764918	0.831432	-6.39377
HALLMARK_CHOLESTEROL_HOMEOSTASIS	0.00470713	0.00306034	0.144534	0.885137	0.941635	-6.42729
HALLMARK_COMPLEMENT	-0.00201959	0.00468585	-0.0639705	0.949019	0.97991	-6.43549
HALLMARK_UNFOLDED_PROTEIN_RESPONSE	0.000928299	-0.0193458	0.0382305	0.969519	0.97991	-6.43678
HALLMARK_TNFA_SIGNALING_VIA_NFKB	0.00108069	-0.000330826	0.0251946	0.97991	0.97991	-6.43718
