# Supplementary material for: Identification and validation of an E2F-related gene signature for predicting recurrence-free survival in human prostate cancer
Source: Cancer Cell Int. 2022 Dec 5;22:382. doi: 10.1186/s12935-022-02791-9 (PMC9721026; doi:10.1186/s12935-022-02791-9)
Supplement: Supplementary file 3 — Additional file 3: Table S3. Supplemental Table 3. The GSVA results of MSKCC (GSE21032) dataset. [file 12935_2022_2791_MOESM3_ESM.xlsx]

## Sheet: MSKCC_gsva_limma
Supplemental Table 3. The GSVA results of MSKCC (GSE21032) dataset.
	logFC	AveExpr	t	P.Value	adj.P.Val	B
HALLMARK_TNFA_SIGNALING_VIA_NFKB	-0.181656	-0.000662907	-2.85158	0.00498528	0.249264	-2.18042
HALLMARK_PEROXISOME	0.0745365	-0.00749678	2.09747	0.0376861	0.503447	-3.68288
HALLMARK_ANDROGEN_RESPONSE	-0.151688	0.0277688	-2.02086	0.0451327	0.503447	-3.81188
HALLMARK_ESTROGEN_RESPONSE_EARLY	-0.0827768	0.00514372	-1.9814	0.0494353	0.503447	-3.87658
HALLMARK_UV_RESPONSE_DN	-0.113291	0.00564866	-1.97344	0.0503447	0.503447	-3.88949
HALLMARK_IL6_JAK_STAT3_SIGNALING	-0.0937235	0.0311659	-1.80634	0.0729376	0.607814	-4.14911
HALLMARK_FATTY_ACID_METABOLISM	-0.055315	0.0142395	-1.6092	0.109745	0.78389	-4.42728
HALLMARK_E2F_TARGETS	0.0750747	-0.0291799	1.49189	0.137898	0.861862	-4.5782
HALLMARK_MITOTIC_SPINDLE	-0.0687165	-0.00349696	-1.20674	0.229494	0.887124	-4.89885
HALLMARK_SPERMATOGENESIS	0.0496158	0.0038447	1.17898	0.240335	0.887124	-4.92654
HALLMARK_PI3K_AKT_MTOR_SIGNALING	-0.060515	0.0111326	-1.16054	0.247733	0.887124	-4.94458
HALLMARK_PANCREAS_BETA_CELLS	0.0720909	0.0109534	1.15556	0.249759	0.887124	-4.9494
HALLMARK_ALLOGRAFT_REJECTION	0.0524289	-0.00898718	1.11706	0.265815	0.887124	-4.98603
HALLMARK_INTERFERON_ALPHA_RESPONSE	-0.0880206	-0.0238127	-1.09989	0.273202	0.887124	-5.00196
HALLMARK_PROTEIN_SECRETION	-0.0902383	0.0202692	-1.04755	0.296588	0.887124	-5.04905
HALLMARK_ADIPOGENESIS	-0.0515545	0.00402133	-1.04032	0.299923	0.887124	-5.05538
HALLMARK_KRAS_SIGNALING_DN	0.0639923	0.00630425	1.02993	0.304758	0.887124	-5.0644
HALLMARK_UNFOLDED_PROTEIN_RESPONSE	-0.0650038	0.0107815	-0.926636	0.355654	0.887124	-5.1492
HALLMARK_INFLAMMATORY_RESPONSE	0.0533711	-0.000213429	0.867059	0.387341	0.887124	-5.1941
HALLMARK_CHOLESTEROL_HOMEOSTASIS	-0.0503455	-0.000907136	-0.849224	0.397155	0.887124	-5.20697
HALLMARK_HEDGEHOG_SIGNALING	0.0453658	0.0142776	0.81344	0.417298	0.887124	-5.23198
HALLMARK_APOPTOSIS	-0.0377657	-0.00698702	-0.807493	0.420704	0.887124	-5.23604
HALLMARK_KRAS_SIGNALING_UP	-0.0284893	0.00249002	-0.777706	0.438008	0.887124	-5.2559
HALLMARK_NOTCH_SIGNALING	-0.0433152	-0.00886612	-0.77656	0.438682	0.887124	-5.25665
HALLMARK_P53_PATHWAY	-0.0276175	-0.00614762	-0.734702	0.463706	0.887124	-5.28328
HALLMARK_COAGULATION	0.0370574	0.000241231	0.727255	0.468241	0.887124	-5.28786
HALLMARK_TGF_BETA_SIGNALING	-0.047525	0.00785868	-0.709671	0.479047	0.887124	-5.2985
HALLMARK_MYOGENESIS	-0.0351443	-0.0044001	-0.607557	0.544431	0.933994	-5.35518
HALLMARK_XENOBIOTIC_METABOLISM	-0.0172917	0.00755123	-0.602816	0.547572	0.933994	-5.3576
HALLMARK_APICAL_JUNCTION	-0.0234526	0.00606565	-0.54053	0.58966	0.933994	-5.38763
HALLMARK_G2M_CHECKPOINT	-0.0291982	-0.00125239	-0.515632	0.606896	0.933994	-5.39873
HALLMARK_COMPLEMENT	-0.0187151	-0.00681887	-0.500871	0.617221	0.933994	-5.40506
HALLMARK_ANGIOGENESIS	0.0318155	0.0173878	0.489373	0.625316	0.933994	-5.40986
HALLMARK_INTERFERON_GAMMA_RESPONSE	0.0284409	-0.0185376	0.466119	0.641829	0.933994	-5.41924
HALLMARK_HYPOXIA	-0.0175392	0.0135357	-0.449424	0.653796	0.933994	-5.42569
HALLMARK_GLYCOLYSIS	-0.0134135	0.00759885	-0.392886	0.69498	0.940826	-5.4458
HALLMARK_UV_RESPONSE_UP	0.0165585	-0.0124899	0.37228	0.710227	0.940826	-5.45246
HALLMARK_BILE_ACID_METABOLISM	-0.0150769	0.0176044	-0.354519	0.723465	0.940826	-5.45791
HALLMARK_OXIDATIVE_PHOSPHORYLATION	-0.0238536	0.000391848	-0.327073	0.744084	0.940826	-5.46581
HALLMARK_EPITHELIAL_MESENCHYMAL_TRANSITION	0.0161969	0.00430078	0.27991	0.779945	0.940826	-5.47791
HALLMARK_APICAL_SURFACE	-0.0125947	0.0171201	-0.257187	0.797398	0.940826	-5.48307
HALLMARK_HEME_METABOLISM	-0.00632463	0.00205789	-0.221896	0.824707	0.940826	-5.49021
HALLMARK_IL2_STAT5_SIGNALING	-0.00871614	0.00148095	-0.211719	0.832623	0.940826	-5.49208
HALLMARK_MYC_TARGETS_V1	0.0179442	0.0119385	0.208006	0.835516	0.940826	-5.49274
HALLMARK_ESTROGEN_RESPONSE_LATE	-0.00708965	-0.00352013	-0.193621	0.846744	0.940826	-5.49518
HALLMARK_REACTIVE_OXIGEN_SPECIES_PATHWAY	0.00410236	-0.00668596	0.0929582	0.926065	0.993956	-5.50737
HALLMARK_MTORC1_SIGNALING	-0.00509873	-0.00915697	-0.0716527	0.942977	0.993956	-5.50886
HALLMARK_WNT_BETA_CATENIN_SIGNALING	0.00352179	-0.019229	0.0549943	0.956219	0.993956	-5.50975
HALLMARK_DNA_REPAIR	-0.00189177	-0.0103319	-0.0325519	0.974077	0.993956	-5.51058
HALLMARK_MYC_TARGETS_V2	0.000530754	-0.020717	0.00710394	0.994342	0.994342	-5.51101
