# Supplementary material for: Identification and validation of an E2F-related gene signature for predicting recurrence-free survival in human prostate cancer
Source: Cancer Cell Int. 2022 Dec 5;22:382. doi: 10.1186/s12935-022-02791-9 (PMC9721026; doi:10.1186/s12935-022-02791-9)
Supplement: Supplementary file 4 — Additional file 4: Table S4. The GSVA results of GSE116918 dataset. [file 12935_2022_2791_MOESM4_ESM.xlsx]

## Sheet: gsva_limma
Supplemental Table 4. The GSVA results of GSE116918 dataset.
	logFC	AveExpr	t	P.Value	adj.P.Val	B
HALLMARK_ANDROGEN_RESPONSE	-0.12935	0.030795	-3.00466	0.0029246	0.14623	-1.76447
HALLMARK_GLYCOLYSIS	-0.0577806	0.00354077	-2.73145	0.00674756	0.168689	-2.46251
HALLMARK_COAGULATION	0.0692729	-0.00848008	2.32372	0.0209301	0.348834	-3.38751
HALLMARK_FATTY_ACID_METABOLISM	-0.0569672	0.0115482	-2.05086	0.0413065	0.360502	-3.92684
HALLMARK_ALLOGRAFT_REJECTION	0.0596456	-0.0100397	2.01771	0.0446726	0.360502	-3.98794
HALLMARK_EPITHELIAL_MESENCHYMAL_TRANSITION	0.0736671	0.000426593	1.97295	0.0495852	0.360502	-4.06893
HALLMARK_APOPTOSIS	0.0544909	-0.00228845	1.90999	0.0572602	0.360502	-4.17987
HALLMARK_XENOBIOTIC_METABOLISM	-0.0338747	-0.000505845	-1.82935	0.0685193	0.360502	-4.31686
HALLMARK_INFLAMMATORY_RESPONSE	0.0571946	-0.0131508	1.71964	0.0867153	0.360502	-4.49401
HALLMARK_ADIPOGENESIS	-0.0531159	0.0170133	-1.67608	0.0949524	0.360502	-4.56138
HALLMARK_ESTROGEN_RESPONSE_LATE	0.0387483	0.0059031	1.65353	0.0994582	0.360502	-4.5956
HALLMARK_ESTROGEN_RESPONSE_EARLY	-0.0427191	0.0112606	-1.63362	0.103577	0.360502	-4.62543
HALLMARK_HEDGEHOG_SIGNALING	0.0636288	-0.00683642	1.62389	0.105639	0.360502	-4.63988
HALLMARK_TGF_BETA_SIGNALING	0.0767632	0.0337522	1.61658	0.107209	0.360502	-4.65068
HALLMARK_TNFA_SIGNALING_VIA_NFKB	0.0497809	0.0108952	1.61224	0.108151	0.360502	-4.65707
HALLMARK_MYOGENESIS	0.0487253	-0.00708178	1.53587	0.125813	0.375162	-4.76676
HALLMARK_CHOLESTEROL_HOMEOSTASIS	-0.0573262	0.0139181	-1.52881	0.127555	0.375162	-4.77664
HALLMARK_INTERFERON_ALPHA_RESPONSE	-0.0666744	0.0215839	-1.4395	0.15124	0.406297	-4.89774
HALLMARK_REACTIVE_OXIGEN_SPECIES_PATHWAY	0.044506	0.00171195	1.41238	0.159062	0.406297	-4.9331
HALLMARK_UNFOLDED_PROTEIN_RESPONSE	-0.05331	0.0176631	-1.40072	0.162519	0.406297	-4.9481
HALLMARK_PANCREAS_BETA_CELLS	-0.0427642	2.27916e-05	-1.307	0.192393	0.450621	-5.06419
HALLMARK_APICAL_JUNCTION	0.0303476	-0.00136306	1.21098	0.227029	0.450621	-5.17493
HALLMARK_KRAS_SIGNALING_UP	0.022899	0.00146407	1.20251	0.230286	0.450621	-5.18429
HALLMARK_PEROXISOME	-0.0345305	-0.00534737	-1.18361	0.237674	0.450621	-5.20496
HALLMARK_HYPOXIA	0.0309898	-0.00620856	1.12829	0.260262	0.450621	-5.2636
HALLMARK_MTORC1_SIGNALING	-0.0500231	0.0230988	-1.1144	0.266162	0.450621	-5.27789
HALLMARK_COMPLEMENT	0.0263592	-0.00273261	1.10982	0.268127	0.450621	-5.28256
HALLMARK_PI3K_AKT_MTOR_SIGNALING	-0.0301317	0.0111245	-1.09265	0.27558	0.450621	-5.2999
HALLMARK_UV_RESPONSE_UP	0.0221579	0.00318504	1.07574	0.283062	0.450621	-5.31672
HALLMARK_INTERFERON_GAMMA_RESPONSE	0.0412653	0.00742399	1.06732	0.286839	0.450621	-5.325
HALLMARK_E2F_TARGETS	0.0344905	0.00440598	1.06587	0.287494	0.450621	-5.32642
HALLMARK_IL6_JAK_STAT3_SIGNALING	0.0437461	0.00128276	1.06387	0.288397	0.450621	-5.32838
HALLMARK_PROTEIN_SECRETION	-0.0499459	0.041191	-1.00769	0.314563	0.46479	-5.3818
HALLMARK_NOTCH_SIGNALING	-0.037597	0.00321705	-1.00457	0.316057	0.46479	-5.38467
HALLMARK_OXIDATIVE_PHOSPHORYLATION	-0.0346103	0.0305551	-0.830919	0.406799	0.566735	-5.53111
HALLMARK_IL2_STAT5_SIGNALING	0.0210686	0.00408987	0.828705	0.408049	0.566735	-5.5328
HALLMARK_P53_PATHWAY	-0.0186025	0.0143951	-0.723812	0.469847	0.634928	-5.60769
HALLMARK_UV_RESPONSE_DN	-0.0222929	0.0173924	-0.65685	0.511871	0.659132	-5.65023
HALLMARK_BILE_ACID_METABOLISM	-0.0172138	0.00403112	-0.647985	0.51758	0.659132	-5.65556
HALLMARK_MITOTIC_SPINDLE	0.0184542	0.0204289	0.632996	0.527306	0.659132	-5.66439
HALLMARK_SPERMATOGENESIS	0.0151168	-0.0105612	0.523992	0.600741	0.732611	-5.72246
HALLMARK_WNT_BETA_CATENIN_SIGNALING	-0.0168119	-0.00309792	-0.480878	0.631017	0.75121	-5.74241
HALLMARK_MYC_TARGETS_V2	-0.0072618	-0.00171718	-0.211615	0.832577	0.968113	-5.82834
HALLMARK_KRAS_SIGNALING_DN	0.00723059	-0.0187541	0.183592	0.85448	0.971	-5.83344
HALLMARK_G2M_CHECKPOINT	-0.00422222	0.0116553	-0.128606	0.897771	0.972175	-5.84136
HALLMARK_APICAL_SURFACE	0.00374664	-0.00168971	0.114856	0.90865	0.972175	-5.8429
HALLMARK_ANGIOGENESIS	-0.00218019	-0.0117709	-0.0423193	0.966277	0.972175	-5.84816
HALLMARK_DNA_REPAIR	-0.00131883	0.0169155	-0.0421761	0.966391	0.972175	-5.84816
HALLMARK_HEME_METABOLISM	0.000640043	0.000328395	0.0362616	0.971102	0.972175	-5.84838
HALLMARK_MYC_TARGETS_V1	0.00167907	0.0233474	0.0349155	0.972175	0.972175	-5.84842
