# Supplementary material for: Identification and validation of an E2F-related gene signature for predicting recurrence-free survival in human prostate cancer
Source: Cancer Cell Int. 2022 Dec 5;22:382. doi: 10.1186/s12935-022-02791-9 (PMC9721026; doi:10.1186/s12935-022-02791-9)
Supplement: Supplementary file 5 — Additional file 5: Table S5. The GSVA results of GSE70768 dataset. [file 12935_2022_2791_MOESM5_ESM.xlsx]

## Sheet: GSE70768_gsva_limma
Supplemental Table 5. The GSVA results of GSE70768 dataset.
	logFC	AveExpr	t	P.Value	adj.P.Val	B
HALLMARK_G2M_CHECKPOINT	0.161302	-0.00100789	3.00249	0.00326943	0.163472	-1.81802
HALLMARK_KRAS_SIGNALING_UP	-0.119682	0.0134185	-2.54372	0.0122604	0.30651	-2.89218
HALLMARK_FATTY_ACID_METABOLISM	-0.109594	0.00464671	-2.29902	0.023263	0.387717	-3.40078
HALLMARK_NOTCH_SIGNALING	0.127549	0.00708528	1.90917	0.0586688	0.525155	-4.1139
HALLMARK_IL2_STAT5_SIGNALING	-0.0913453	0.00614407	-1.89335	0.0607601	0.525155	-4.14024
HALLMARK_MYC_TARGETS_V2	0.135003	-0.0110775	1.82032	0.0712448	0.525155	-4.25922
HALLMARK_PEROXISOME	0.0875373	0.00687773	1.80566	0.0735216	0.525155	-4.28258
HALLMARK_BILE_ACID_METABOLISM	-0.0774709	0.00317738	-1.64307	0.103031	0.643944	-4.52962
HALLMARK_INTERFERON_ALPHA_RESPONSE	-0.129252	0.00763018	-1.51267	0.133038	0.677705	-4.71173
HALLMARK_COMPLEMENT	-0.0647335	0.00627438	-1.45936	0.147124	0.677705	-4.78202
HALLMARK_INTERFERON_GAMMA_RESPONSE	-0.095041	0.00509303	-1.44541	0.150993	0.677705	-4.80001
HALLMARK_ANDROGEN_RESPONSE	-0.0992802	0.00863998	-1.3889	0.167478	0.677705	-4.87121
HALLMARK_ALLOGRAFT_REJECTION	-0.0878244	-0.00460048	-1.3607	0.176203	0.677705	-4.90572
HALLMARK_ESTROGEN_RESPONSE_EARLY	-0.0623018	0.00240492	-1.31634	0.190612	0.680755	-4.95861
HALLMARK_MITOTIC_SPINDLE	0.0584436	0.00225561	1.26295	0.209096	0.696986	-5.02001
HALLMARK_E2F_TARGETS	0.0871497	0.0114309	1.18287	0.239239	0.747622	-5.10749
HALLMARK_MTORC1_SIGNALING	0.0726133	0.00462629	1.09154	0.277257	0.815462	-5.20042
HALLMARK_UNFOLDED_PROTEIN_RESPONSE	0.0482779	0.00472048	1.02146	0.309126	0.847514	-5.26679
HALLMARK_GLYCOLYSIS	-0.0470597	0.000840079	-0.994416	0.322055	0.847514	-5.29125
HALLMARK_INFLAMMATORY_RESPONSE	-0.0558703	0.00499361	-0.956594	0.340728	0.85182	-5.32437
HALLMARK_APOPTOSIS	-0.0478125	0.00509836	-0.890441	0.375041	0.892955	-5.37927
HALLMARK_PROTEIN_SECRETION	-0.0640615	0.0123258	-0.812367	0.418217	0.933354	-5.43906
HALLMARK_MYOGENESIS	-0.0580902	-0.0138835	-0.766087	0.445155	0.933354	-5.47196
HALLMARK_EPITHELIAL_MESENCHYMAL_TRANSITION	-0.0504761	0.00159244	-0.663462	0.508329	0.933354	-5.53807
HALLMARK_ESTROGEN_RESPONSE_LATE	0.0341694	0.00603399	0.661487	0.50959	0.933354	-5.53926
HALLMARK_MYC_TARGETS_V1	0.0490432	0.00233037	0.620062	0.536413	0.933354	-5.5632
HALLMARK_DNA_REPAIR	0.024979	0.0034883	0.572289	0.568215	0.933354	-5.58891
HALLMARK_WNT_BETA_CATENIN_SIGNALING	0.0383996	-0.00066076	0.565358	0.572903	0.933354	-5.59247
HALLMARK_SPERMATOGENESIS	0.0186878	0.00347824	0.563284	0.574311	0.933354	-5.59353
HALLMARK_PI3K_AKT_MTOR_SIGNALING	0.0268891	0.000344826	0.54607	0.586049	0.933354	-5.60215
HALLMARK_HEME_METABOLISM	0.0194643	0.00395925	0.543239	0.58799	0.933354	-5.60355
HALLMARK_P53_PATHWAY	0.0165639	0.00798935	0.492261	0.623449	0.933354	-5.62739
HALLMARK_HYPOXIA	-0.0230935	0.00516478	-0.415133	0.678799	0.933354	-5.65903
HALLMARK_APICAL_SURFACE	-0.0260224	0.00585973	-0.405886	0.685562	0.933354	-5.66246
HALLMARK_UV_RESPONSE_DN	-0.022097	0.019021	-0.393626	0.694567	0.933354	-5.66689
HALLMARK_OXIDATIVE_PHOSPHORYLATION	-0.0276147	0.00480941	-0.379428	0.705052	0.933354	-5.67185
HALLMARK_XENOBIOTIC_METABOLISM	-0.0142515	0.00319662	-0.35373	0.724173	0.933354	-5.68037
HALLMARK_CHOLESTEROL_HOMEOSTASIS	-0.018293	-0.00629213	-0.322967	0.747292	0.933354	-5.68979
HALLMARK_TGF_BETA_SIGNALING	0.0182882	0.00543779	0.304246	0.761476	0.933354	-5.6951
HALLMARK_KRAS_SIGNALING_DN	-0.010388	-0.00146776	-0.301906	0.763255	0.933354	-5.69575
HALLMARK_ADIPOGENESIS	-0.0128288	0.00149267	-0.298025	0.766208	0.933354	-5.6968
HALLMARK_TNFA_SIGNALING_VIA_NFKB	-0.0182789	-0.00832761	-0.227166	0.820688	0.933354	-5.71364
HALLMARK_HEDGEHOG_SIGNALING	-0.0138771	0.0166114	-0.209622	0.834324	0.933354	-5.71711
HALLMARK_REACTIVE_OXIGEN_SPECIES_PATHWAY	0.0128587	0.000878594	0.194154	0.846389	0.933354	-5.71994
HALLMARK_UV_RESPONSE_UP	-0.0072498	-0.00259168	-0.175647	0.860872	0.933354	-5.72304
HALLMARK_PANCREAS_BETA_CELLS	-0.00946077	0.0137759	-0.168117	0.866779	0.933354	-5.72421
HALLMARK_COAGULATION	-0.00668509	0.000740943	-0.150175	0.880883	0.933354	-5.72679
HALLMARK_ANGIOGENESIS	-0.0115243	-0.00959899	-0.130973	0.896019	0.933354	-5.72924
HALLMARK_APICAL_JUNCTION	0.00473609	0.0036239	0.0760859	0.93948	0.951263	-5.73438
HALLMARK_IL6_JAK_STAT3_SIGNALING	-0.00438735	0.000762233	-0.0612515	0.951263	0.951263	-5.73531
