# Supplementary material for: Identification and validation of an E2F-related gene signature for predicting recurrence-free survival in human prostate cancer
Source: Cancer Cell Int. 2022 Dec 5;22:382. doi: 10.1186/s12935-022-02791-9 (PMC9721026; doi:10.1186/s12935-022-02791-9)
Supplement: Supplementary file 7 — Additional file 7: Table S7. The results of univariate Cox regression analysis in the MSKCC cohort. [file 12935_2022_2791_MOESM7_ESM.xlsx]

## Sheet: 74 unicox gene
id	HR	HR.95L	HR.95H	pvalue
Gleason	3.3719	2.39382	4.74961	3.55473e-12
PT	3.35821	2.08074	5.41998	7.04566e-07
AK2	0.386125	0.141128	1.05644	0.0638744
ANP32E	0.480694	0.191634	1.20578	0.118485
ASF1A	0.850296	0.376419	1.92074	0.696496
ASF1B	3.5319	1.90819	6.53723	5.89545e-05
ATAD2	0.920397	0.462453	1.83182	0.813262
AURKA	3.03054	0.910568	10.0862	0.0707227
AURKB	4.4898	1.73086	11.6464	0.00201475
BARD1	0.708846	0.22729	2.21067	0.553198
BIRC5	6.3916	2.62064	15.5888	4.54483e-05
BRCA1	3.81786	1.80075	8.09445	0.000475731
BRCA2	4.06902	1.73978	9.51669	0.00120637
BRMS1L	0.407833	0.0975269	1.70546	0.219198
BUB1B	6.62353	3.08709	14.2112	1.20973e-06
CBX5	0.68967	0.280368	1.6965	0.418502
CCNB2	3.33691	1.57605	7.06515	0.00164057
CCNE1	3.55124	1.64844	7.65046	0.00121038
CDC20	8.54546	3.24533	22.5016	1.40495e-05
CDC25A	9.96001	2.19154	45.2658	0.00292321
CDC25B	6.59196	1.57276	27.6291	0.0098999
CDCA3	4.62713	1.86695	11.4681	0.000939299
CDCA8	6.65933	1.89653	23.3831	0.00308923
CDK4	3.4151	1.28164	9.09996	0.0140411
CDKN1A	0.407492	0.178587	0.929801	0.0329338
CDKN1B	0.838132	0.296056	2.37274	0.739452
CDKN2A	5.21734	1.48789	18.2947	0.00985951
CDKN2C	15.1551	5.12819	44.7875	8.79444e-07
CDKN3	12.9007	5.06012	32.8901	8.53149e-08
CENPE	12.8899	3.53307	47.0272	0.000108256
CENPM	4.1014	1.50805	11.1545	0.00569695
CHEK1	4.95226	1.96435	12.485	0.000696259
CHEK2	3.64423	1.23876	10.7207	0.0188302
CIT	4.31059	2.39496	7.75849	1.10163e-06
CKS1B	9.31457	2.85414	30.3984	0.000217463
CKS2	2.86093	1.31994	6.20097	0.00773823
CSE1L	0.887177	0.447915	1.75721	0.73137
CTCF	0.49037	0.146617	1.64008	0.247351
CTPS	0.624889	0.242592	1.60964	0.330083
DCK	3.239	0.925728	11.3329	0.065887
DCLRE1B	9.81859	2.57929	37.3764	0.000810409
DCTPP1	6.89948	2.14602	22.1819	0.00118886
DEK	0.506991	0.190854	1.34679	0.17298
DEPDC1	5.51964	1.97275	15.4436	0.00113697
DIAPH3	8.24326	2.90043	23.428	7.55611e-05
DLGAP5	5.46059	2.77916	10.7292	8.38701e-07
DNMT1	2.36938	0.872245	6.43623	0.0906684
DONSON	1.76558	0.646346	4.8229	0.267532
DSCC1	2.98515	0.712321	12.51	0.134666
DUT	0.910117	0.220831	3.75089	0.896293
E2F8	4.39178	1.88061	10.2561	0.000627304
EED	0.171952	0.0286437	1.03225	0.0541982
EIF2S1	0.468759	0.195342	1.12487	0.0897935
ESPL1	5.21959	1.92113	14.1813	0.00119412
EXOSC8	0.280204	0.114412	0.686242	0.00537163
EZH2	2.67763	1.46467	4.8951	0.0013753
GINS1	5.98671	0.540903	66.2608	0.144575
GINS3	5.43739	1.16675	25.3398	0.0310555
GINS4	4.53592	1.61473	12.7418	0.00411459
GSPT1	0.735619	0.374468	1.44508	0.372782
H2AFX	4.28194	1.3689	13.3939	0.0124319
H2AFZ	1.92145	0.814358	4.53357	0.135935
HELLS	1.66176	0.936744	2.94792	0.0824695
HMGA1	4.49824	1.34247	15.0724	0.014796
HMGB2	1.5853	0.565961	4.44055	0.380599
HMGB3	2.3658	0.980333	5.70931	0.0553938
HMMR	4.9942	2.21574	11.2568	0.000105025
HN1	2.74043	1.18878	6.31734	0.0179922
HNRNPD	0.213787	0.078332	0.583476	0.00259817
HUS1	1.43666	0.441184	4.6783	0.54751
ILF3	0.547927	0.158064	1.89939	0.342868
ING3	0.243626	0.0711851	0.833791	0.0244788
IPO7	0.601537	0.283674	1.27557	0.185068
KIF18B	3.60689	1.44682	8.9919	0.00591445
KIF22	1.68085	0.649093	4.35261	0.28475
KIF2C	9.1219	2.91806	28.5152	0.000143795
KIF4A	3.76134	2.08675	6.77978	1.04776e-05
KPNA2	2.09029	1.09192	4.00151	0.0260564
LBR	0.848391	0.423332	1.70024	0.642978
LIG1	4.74546	1.35613	16.6056	0.0148239
LMNB1	2.72014	1.70426	4.34158	2.73102e-05
LYAR	0.702525	0.169598	2.91007	0.626326
MAD2L1	2.82653	0.727543	10.9812	0.133461
MCM2	8.4186	2.94898	24.033	6.87386e-05
MCM3	6.50506	2.28752	18.4985	0.00044513
MCM4	3.65835	1.799	7.43942	0.000341603
MCM5	4.13728	1.23841	13.8218	0.0210316
MCM6	2.97794	1.02409	8.65953	0.0451052
MCM7	1.63277	0.613672	4.34423	0.326116
MELK	3.82353	2.16481	6.75319	3.81787e-06
MKI67	2.56621	1.75739	3.74729	1.06724e-06
MLH1	0.675451	0.228648	1.99536	0.477722
MRE11A	0.532615	0.190587	1.48845	0.229589
MSH2	0.996679	0.342252	2.90245	0.995133
MTHFD2	0.776584	0.322553	1.86971	0.572734
MXD3	3.80312	1.14206	12.6646	0.0295265
MYBL2	5.89124	2.4381	14.2351	8.15307e-05
MYC	0.601789	0.283252	1.27855	0.186547
NAP1L1	1.85077	0.933671	3.66868	0.0778376
NASP	1.23934	0.247684	6.2013	0.793943
NBN	0.940851	0.408359	2.1677	0.886151
NCAPD2	2.53952	0.961371	6.70831	0.0600433
NME1	1.95517	0.795505	4.80537	0.143924
NOLC1	0.572178	0.183339	1.78569	0.336316
NOP56	1.54314	0.49917	4.77049	0.451229
NUDT21	0.408831	0.184027	0.908255	0.0280742
NUP107	0.629252	0.238223	1.66213	0.34994
NUP153	0.441655	0.194446	1.00315	0.0508854
NUP205	0.949504	0.38246	2.35726	0.911074
PA2G4	1.79987	0.446098	7.26191	0.408933
PAICS	1.00168	0.471465	2.12819	0.996509
PAN2	0.265099	0.0661934	1.0617	0.0607389
PCNA	1.98126	0.987296	3.97588	0.0543561
PDS5B	0.402042	0.214609	0.753173	0.00444112
PHF5A	2.21779	0.380875	12.914	0.375561
PLK1	6.94498	2.94554	16.3748	9.48912e-06
PLK4	16.69	4.44046	62.7317	3.09049e-05
PMS2	0.551922	0.20769	1.46669	0.233305
PNN	0.728946	0.274073	1.93877	0.526435
POLA2	2.61699	0.847563	8.08039	0.0944377
POLD1	5.27468	1.36943	20.3167	0.015653
POLD2	3.83936	1.61401	9.13293	0.00234467
POLD3	0.428948	0.0817589	2.25047	0.316904
POLE	6.54819	1.6029	26.7508	0.00886997
POLE4	1.67298	0.43786	6.39215	0.451789
POP7	13.5344	3.97288	46.1074	3.10299e-05
PPM1D	0.186154	0.0384035	0.902351	0.0368382
PPP1R8	0.599585	0.0862978	4.16584	0.605018
PRDX4	2.77296	1.15805	6.63986	0.02206
PRIM2	1.05011	0.677262	1.62823	0.827025
PRKDC	0.728003	0.310559	1.70656	0.465189
PRPS1	0.932302	0.421141	2.06388	0.86274
PSIP1	0.366114	0.117261	1.14309	0.0836764
PSMC3IP	6.36239	1.67147	24.2181	0.00666376
PTTG1	3.16441	1.65778	6.0403	0.000478622
RACGAP1	6.19402	3.28247	11.6881	1.81563e-08
RAD1	8.40004	0.666396	105.884	0.0997535
RAD21	0.617218	0.284685	1.33817	0.221651
RAD50	0.453415	0.201975	1.01788	0.0552357
RAD51AP1	2.82611	1.49682	5.33588	0.00135614
RAD51C	1.82337	0.361134	9.20625	0.46716
RAN	1.36083	0.611344	3.02916	0.450467
RANBP1	1.59614	0.528476	4.82075	0.407042
RBBP7	0.275257	0.106813	0.709339	0.00756236
RFC1	0.360345	0.148093	0.876806	0.0244654
RFC2	3.0265	0.489559	18.7101	0.233463
RFC3	1.15205	0.533067	2.48977	0.718863
RNASEH2A	6.05984	2.1951	16.7289	0.000506126
RPA1	0.578059	0.163621	2.04222	0.394702
RPA2	5.91964	0.87007	40.2751	0.0691104
RPA3	23.2184	3.55751	151.538	0.00101656
RQCD1	1.08946	0.393709	3.0147	0.868955
RRM2	4.93462	2.81909	8.63769	2.29372e-08
SHMT1	3.74624	1.11146	12.6269	0.0331363
SLBP	3.04485	0.600748	15.4326	0.178755
SMC1A	0.534393	0.141571	2.01719	0.355178
SMC3	0.408264	0.127342	1.30892	0.131788
SMC4	1.64394	0.823693	3.281	0.158581
SMC6	0.60533	0.224747	1.63039	0.32071
SNRPB	1.26578	0.343774	4.66061	0.723042
SPAG5	3.31429	1.91156	5.74636	1.97655e-05
SPC24	4.01756	1.40604	11.4796	0.00942803
SPC25	3.60175	0.681048	19.048	0.13157
SSRP1	1.16124	0.333708	4.0409	0.814237
STAG1	0.360764	0.145439	0.89488	0.0278367
STMN1	5.69345	2.94198	11.0182	2.42606e-07
SUV39H1	13.9818	4.29135	45.5548	1.20329e-05
SYNCRIP	0.245272	0.0907613	0.662817	0.00559241
TACC3	11.9673	3.91778	36.5556	1.32009e-05
TBRG4	9.75285	2.55922	37.1669	0.000848019
TCF19	7.87183	3.45111	17.9553	9.38144e-07
TFRC	0.802891	0.41635	1.5483	0.512321
TIMELESS	6.26506	2.8792	13.6326	3.72993e-06
TIPIN	2.33814	0.342981	15.9393	0.385784
TK1	7.40655	2.52842	21.6961	0.00026067
TMPO	2.64515	1.02252	6.84275	0.0448683
TOP2A	2.02141	1.51515	2.69685	1.71077e-06
TP53	1.56207	0.395878	6.16366	0.524229
TRA2B	0.27726	0.117243	0.655672	0.00348751
TRIP13	6.36076	2.55014	15.8655	7.26542e-05
TUBB	1.16584	0.486527	2.79365	0.730743
TUBG1	2.68215	0.836152	8.60362	0.0971042
UBE2S	4.2989	1.57583	11.7275	0.00439755
UBE2T	4.2052	2.28874	7.72639	3.69695e-06
UBR7	1.77996	0.400075	7.91912	0.448999
UNG	4.07594	1.94032	8.56215	0.000207041
USP1	0.614669	0.275608	1.37085	0.234363
WDR90	6.13268	1.5351	24.4999	0.0102741
WEE1	0.793906	0.419183	1.50361	0.478779
XPO1	0.934523	0.506766	1.72334	0.828302
XRCC6	0.497108	0.213821	1.15571	0.104426
ZW10	0.232497	0.070199	0.770021	0.016955

## Sheet: Sheet1
Supplemental Table 7. The results of univariate Cox regression analysis in the MSKCC cohort.
id	HR	HR.95L	HR.95H	pvalue
ASF1B	3.5319	1.90819	6.53723	5.89545e-05
AURKB	4.4898	1.73086	11.6464	0.00201475
BIRC5	6.3916	2.62064	15.5888	4.54483e-05
BRCA1	3.81786	1.80075	8.09445	0.000475731
BRCA2	4.06902	1.73978	9.51669	0.00120637
BUB1B	6.62353	3.08709	14.2112	1.20973e-06
CCNB2	3.33691	1.57605	7.06515	0.00164057
CCNE1	3.55124	1.64844	7.65046	0.00121038
CDC20	8.54546	3.24533	22.5016	1.40495e-05
CDC25A	9.96001	2.19154	45.2658	0.00292321
CDC25B	6.59196	1.57276	27.6291	0.0098999
CDCA3	4.62713	1.86695	11.4681	0.000939299
CDCA8	6.65933	1.89653	23.3831	0.00308923
CDKN2A	5.21734	1.48789	18.2947	0.00985951
CDKN2C	15.1551	5.12819	44.7875	8.79444e-07
CDKN3	12.9007	5.06012	32.8901	8.53149e-08
CENPE	12.8899	3.53307	47.0272	0.000108256
CENPM	4.1014	1.50805	11.1545	0.00569695
CHEK1	4.95226	1.96435	12.485	0.000696259
CIT	4.31059	2.39496	7.75849	1.10163e-06
CKS1B	9.31457	2.85414	30.3984	0.000217463
CKS2	2.86093	1.31994	6.20097	0.00773823
DCLRE1B	9.81859	2.57929	37.3764	0.000810409
DCTPP1	6.89948	2.14602	22.1819	0.00118886
DEPDC1	5.51964	1.97275	15.4436	0.00113697
DIAPH3	8.24326	2.90043	23.428	7.55611e-05
DLGAP5	5.46059	2.77916	10.7292	8.38701e-07
E2F8	4.39178	1.88061	10.2561	0.000627304
ESPL1	5.21959	1.92113	14.1813	0.00119412
EXOSC8	0.280204	0.114412	0.686242	0.00537163
EZH2	2.67763	1.46467	4.8951	0.0013753
GINS4	4.53592	1.61473	12.7418	0.00411459
HMMR	4.9942	2.21574	11.2568	0.000105025
HNRNPD	0.213787	0.078332	0.583476	0.00259817
KIF18B	3.60689	1.44682	8.9919	0.00591445
KIF2C	9.1219	2.91806	28.5152	0.000143795
KIF4A	3.76134	2.08675	6.77978	1.04776e-05
LMNB1	2.72014	1.70426	4.34158	2.73102e-05
MCM2	8.4186	2.94898	24.033	6.87386e-05
MCM3	6.50506	2.28752	18.4985	0.00044513
MCM4	3.65835	1.799	7.43942	0.000341603
MELK	3.82353	2.16481	6.75319	3.81787e-06
MKI67	2.56621	1.75739	3.74729	1.06724e-06
MYBL2	5.89124	2.4381	14.2351	8.15307e-05
PDS5B	0.402042	0.214609	0.753173	0.00444112
PLK1	6.94498	2.94554	16.3748	9.48912e-06
PLK4	16.69	4.44046	62.7317	3.09049e-05
POLD2	3.83936	1.61401	9.13293	0.00234467
POLE	6.54819	1.6029	26.7508	0.00886997
POP7	13.5344	3.97288	46.1074	3.10299e-05
PSMC3IP	6.36239	1.67147	24.2181	0.00666376
PTTG1	3.16441	1.65778	6.0403	0.000478622
RACGAP1	6.19402	3.28247	11.6881	1.81563e-08
RAD51AP1	2.82611	1.49682	5.33588	0.00135614
RBBP7	0.275257	0.106813	0.709339	0.00756236
RNASEH2A	6.05984	2.1951	16.7289	0.000506126
RPA3	23.2184	3.55751	151.538	0.00101656
RRM2	4.93462	2.81909	8.63769	2.29372e-08
SPAG5	3.31429	1.91156	5.74636	1.97655e-05
SPC24	4.01756	1.40604	11.4796	0.00942803
STMN1	5.69345	2.94198	11.0182	2.42606e-07
SUV39H1	13.9818	4.29135	45.5548	1.20329e-05
SYNCRIP	0.245272	0.0907613	0.662817	0.00559241
TACC3	11.9673	3.91778	36.5556	1.32009e-05
TBRG4	9.75285	2.55922	37.1669	0.000848019
TCF19	7.87183	3.45111	17.9553	9.38144e-07
TIMELESS	6.26506	2.8792	13.6326	3.72993e-06
TK1	7.40655	2.52842	21.6961	0.00026067
TOP2A	2.02141	1.51515	2.69685	1.71077e-06
TRA2B	0.27726	0.117243	0.655672	0.00348751
TRIP13	6.36076	2.55014	15.8655	7.26542e-05
UBE2S	4.2989	1.57583	11.7275	0.00439755
UBE2T	4.2052	2.28874	7.72639	3.69695e-06
UNG	4.07594	1.94032	8.56215	0.000207041
